# Supplementary material for: Patient Characteristics and Real-World Use of Botulinum Toxins for the Treatment of Cervical Dystonia, Blepharospasm, and Hemifacial Spasm
Source: Toxins (Basel). 2024 Aug 16;16(8):362. doi: 10.3390/toxins16080362 (PMC11359877; doi:10.3390/toxins16080362)
Supplement: Supplementary file 1 [file toxins-16-00362-s001.zip]

Archive with 1 entries (1 files):
- toxins-3113926-supplementary.pdf
